# Supplementary material for: Highly Efficient and Eco-Friendly Thermal-Neutron-Shielding Materials Based on Recycled High-Density Polyethylene and Gadolinium Oxide Composites
Source: Polymers (Basel). 2024 Apr 18;16(8):1139. doi: 10.3390/polym16081139 (PMC11054564; doi:10.3390/polym16081139)
Supplement: Supplementary file 1 [file polymers-16-01139-s001.zip]

Archive with 1 entries (1 files):
- polymers-2928224-supplementary.pdf
